# Supplementary material for: Integrating biological and environmental data to solve key scientific and societal challenges
Source: Bioscience. 2025 Oct 15;76(1):13–20. doi: 10.1093/biosci/biaf150 (PMC12771510; doi:10.1093/biosci/biaf150)
Supplement: biaf150_Supplemental_Files [file biaf150_supplemental_files.zip]

Archive with 2 entries (2 files):
- BIOFAIR Data Network Project Final Report.pdf
- BIOFAIR Final Report Appendices.pdf
